# Supplementary material for: What Is the Value of Surgical Intervention for Sacral Metastases?
Source: PLoS One. 2016 Dec 19;11(12):e0168313. doi: 10.1371/journal.pone.0168313 (PMC5167270; doi:10.1371/journal.pone.0168313)
Supplement: S2 File — (XLSX) [file pone.0168313.s002.xlsx]

## Sheet: Sheet1
Sex 1Male/2Female	Age 1≥60 2<60	Performance status1=0-2/2=3-4	Neurological deficits1=Yes 2=No	Primary tumor growth 1=slow 2=moderate 3=rapid	Serum calcium level 1=high 2=normal	Visceral or cerebral metastases 1=YES 2=NO	Preoperative radiotherapy 1=YES 2=NO	Disease-free interval 1=YES 2=NO	Multiple bony metastases1=mono 2=multiple	Aortic balloon occlusion 1=YES 2=NO	Survival 1=survive 2=die	Survival time	Blood loss	preoperative ECOG	post-operative ECOG	preoperative VAS	post-operative VAS	3 months post-operative VAS	preoperative Global	Global of 3 months postoperatively	preoperative Role	Role of 3 months postoperatively	preoperative Physical	Physical of 3 months postoperatively	preoperative emotion	emotion of 3 months postoperatively	preoperative cognitive	cognitive of 3 months postoperatively	preoperative social	social of 3 months postoperatively	preoperative fatigue	fatigue of 3 months postoperatively	preoperative nausea vomiting	nausea vomiting of 3 months postoperatively	preoperative pain	pain of 3 months postoperatively	preoperative dyspnoea	dyspnoea of 3 months postoperatively	preoperative sleep	sleep of 3 months postoperatively	preoperative appetite loss	appetite loss3 months postoperatively	preoperative costipation	costipation of 3 months postoperatively	preoperative diarrhoea	diarrhoea of 3 months postoperatively	preoperative financial difficulty	financial difficulty of 3 months postoperatively	primary tumors
1	1	1	1	3	1	1	2	2	1	2	2	10	800	3	0	6	1	2	8	34	78	21	78	27	99	33	95	86	41	26	31	16	1	6	55	21	5	4	11	2	3	3	27	7	23	23	41	41	unknown
2	2	1	2	1	2	2	1	2	2	1	2	21	1000	3	2	8	3	2	6	35	83	15	83	20	96	27	99	82	39	20	29	19	4	4	53	19	5	2	14	3	2	2	18	5	26	22	44	40	Prostate carcinoma
1	2	1	1	2	1	2	2	2	2	2	2	11	2800	2	1	9	1	1	5	36	59	19	59	24	95	31	98	85	38	24	28	24	5	3	52	18	8	4	9	21	3	3	19	4	21	23	39	41	Colon and rectal carcinoma
2	2	1	1	3	2	1	1	1	2	2	2	7	2500	2	1	7	1	1	7	38	61	21	61	26	97	33	95	88	40	26	30	26	0	2	54	20	7	6	21	23	1	0	21	3	33	20	51	41	Gastric carcinoma
2	1	1	1	3	2	2	1	1	2	1	1	44	5000	3	0	10	0	0	9	22	49	16	49	21	29	28	72	81	22	35	12	11	2	2	36	32	4	4	6	2	5	5	25	7	18	25	36	43	Hepatocellular carcinoma
2	1	2	1	1	2	2	1	2	2	1	2	33	1000	4	4	6	2	1	9	22	68	25	68	40	29	37	77	90	22	33	12	10	8	14	36	44	5	5	5	3	1	1	25	9	17	21	35	39	Thyroid carcinoma
1	1	2	2	3	1	1	1	1	1	1	2	9	1800	3	2	6	1	2	14	29	85	11	85	16	34	33	74	81	17	26	28	16	18	4	31	28	8	4	11	2	3	3	28	5	23	23	41	41	Hepatocellular carcinoma
2	2	2	1	1	1	1	2	2	2	1	2	12	2900	3	1	9	1	1	15	33	92	26	92	31	35	38	88	87	28	39	18	11	2	3	42	28	3	3	6	1	7	7	32	0	28	27	46	45	Thyroid carcinoma
2	1	2	2	1	1	2	1	1	1	1	1	18	1000	3	1	7	1	1	16	29	75	22	85	27	36	34	77	78	39	51	29	27	5	1	53	19	9	7	22	22	2	2	24	1	34	22	52	40	Thyroid carcinoma
1	1	1	1	1	1	2	1	1	1	1	2	6	1500	2	1	6	1	1	17	29	64	23	74	28	37	35	87	89	20	31	10	8	0	4	34	21	2	2	3	1	3	3	42	2	25	23	43	41	Prostate carcinoma
2	2	1	1	2	1	1	2	2	2	2	2	8	1400	2	1	8	1	1	18	22	48	25	58	30	38	43	83	89	21	32	11	16	9	6	35	19	5	5	11	3	6	6	35	3	23	26	41	44	Colon and rectal carcinoma
2	2	1	2	1	1	1	1	1	2	1	2	3	1400	2	2	7	2	1	19	28	59	23	69	28	39	35	82	48	22	33	12	13	4	7	36	22	6	6	8	4	5	5	41	4	20	25	38	43	Breast carcinoma
1	2	2	2	3	1	2	2	2	2	1	2	8	2500	4	2	7	3	2	19	11	39	27	39	32	39	39	82	82	22	31	12	12	3	6	36	17	4	4	7	2	4	4	24	4	19	24	37	42	Gastric carcinoma
1	2	2	1	3	1	2	2	2	2	1	2	15	2000	4	2	8	4	2	18	37	48	30	48	35	38	42	81	85	31	41	21	15	8	4	45	11	1	5	10	3	6	6	40	3	22	26	40	44	unknown
1	1	1	1	1	1	2	1	1	2	2	2	17	3100	2	1	9	1	1	21	16	51	26	51	31	41	38	74	81	34	41	24	11	6	3	48	14	4	1	6	1	7	7	29	6	18	27	36	45	Prostate carcinoma
1	2	1	1	3	1	1	1	1	2	1	2	12	1200	3	0	8	0	0	21	19	51	36	51	41	41	48	69	91	24	33	14	21	6	2	38	24	4	4	16	2	4	4	32	6	28	24	46	42	Gastric carcinoma
2	2	2	1	3	1	1	1	1	2	2	2	4	6000	4	2	7	1	1	26	18	56	28	56	33	46	44	67	87	28	40	18	17	2	0	42	18	5	5	12	3	6	6	31	11	24	26	42	44	Lung carcinoma
1	1	2	2	2	1	1	2	2	2	2	2	12	1800	3	4	8	3	2	27	17	57	45	57	50	47	53	70	96	30	39	20	26	2	0	44	10	2	2	21	1	3	3	30	12	33	23	51	41	Colon and rectal carcinoma
2	2	1	1	2	1	1	1	1	1	1	2	8	600	2	1	10	1	1	28	53	58	36	58	41	48	48	71	88	21	31	11	21	4	1	35	24	8	8	16	6	6	6	56	13	28	26	46	44	Colon and rectal carcinoma
1	1	2	2	1	1	2	1	1	1	1	2	5	1500	3	2	5	1	1	29	27	59	41	59	46	49	53	73	66	22	26	12	26	5	2	36	32	5	5	21	3	7	7	30	14	33	27	51	45	Thyroid carcinoma
2	2	1	2	2	2	2	2	2	2	1	2	18	800	3	1	9	1	2	25	38	55	38	55	43	45	50	68	93	18	29	30	23	20	1	32	30	10	3	18	23	1	1	41	10	30	21	48	39	Renal-cell carcinoma
1	2	2	2	3	1	1	1	1	2	1	2	6	1200	3	2	6	1	1	24	41	54	31	54	36	44	43	67	91	27	36	17	16	5	3	41	33	4	4	11	2	3	3	44	9	33	23	51	41	Hepatocellular carcinoma
2	1	2	2	1	2	2	2	2	1	1	1	29	2000	3	1	5	5	3	23	53	53	35	53	40	43	47	66	90	16	27	33	20	13	3	30	33	13	0	15	26	2	2	56	8	27	22	45	40	Breast carcinoma
1	2	1	1	3	1	2	1	1	2	1	1	25	1000	2	0	6	0	1	22	49	52	30	52	35	42	42	66	95	15	20	44	35	21	14	29	44	6	15	30	37	10	14	52	7	32	34	50	52	Lung carcinoma
1	2	2	1	3	1	2	1	1	1	1	2	4	2000	3	2	7	3	2	21	7	51	33	51	38	41	45	66	88	14	19	43	38	16	13	28	43	20	18	6	36	3	3	20	6	8	23	26	41	unknown
1	2	2	1	3	1	2	1	1	1	1	2	7	400	3	2	7	2	1	22	9	52	30	52	35	42	42	65	78	15	18	36	35	17	6	29	36	16	15	9	29	4	4	22	7	11	24	29	42	Lung carcinoma
1	2	1	1	1	1	2	1	1	2	2	1	25	2400	2	1	7	1	2	28	54	58	31	58	36	48	55	81	88	21	30	11	18	5	1	35	23	4	4	13	2	6	6	57	13	15	26	33	44	Prostate carcinoma
1	1	2	2	2	2	2	2	2	1	1	2	5	1000	3	3	8	4	3	29	57	59	46	59	51	49	54	62	67	22	29	12	27	8	14	36	44	6	6	22	4	3	3	60	14	24	23	42	41	Renal-cell carcinoma
2	2	1	1	2	2	2	1	1	1	2	2	9	1900	2	1	4	1	2	28	54	58	41	58	46	48	53	81	66	21	29	11	26	5	2	35	23	3	3	21	1	7	7	57	13	23	27	41	45	Uterus carcinoma
1	2	1	2	3	2	2	2	2	2	2	2	10	2000	2	1	6	6	5	27	42	57	34	57	39	47	46	60	59	20	31	15	19	5	3	34	15	5	5	14	3	8	8	45	12	16	28	34	46	unknown
2	1	1	1	3	1	2	1	1	2	2	2	5	2800	1	1	7	2	1	26	43	56	43	56	48	46	53	79	66	19	28	33	26	12	3	33	33	13	6	21	26	3	3	46	11	23	23	41	41	Lung carcinoma
1	2	1	1	3	1	2	2	2	2	2	2	18	5000	2	0	9	0	0	25	44	25	28	25	33	45	42	66	55	18	27	29	15	5	2	32	29	9	4	10	2	5	5	47	10	12	25	30	43	unknown
1	1	1	2	1	1	2	1	1	2	1	1	59	2200	1	1	4	5	3	26	45	26	45	26	50	46	52	74	65	19	20	36	25	13	6	33	36	16	5	20	29	0	6	48	11	22	26	40	44	Prostate carcinoma
2	2	2	2	3	1	1	1	1	2	2	2	4	4000	3	4	6	5	3	28	46	28	29	28	44	48	46	71	59	21	25	11	19	4	7	35	23	4	4	14	2	6	6	49	13	16	26	34	44	Lung carcinoma
1	1	1	1	3	1	1	1	1	2	2	2	4	3000	2	0	5	0	0	31	11	31	47	31	52	51	58	74	71	24	31	14	31	5	4	38	34	6	6	26	4	6	6	24	16	28	26	46	44	Lung carcinoma
2	2	1	1	1	1	2	1	1	1	2	2	18	1400	2	1	7	2	1	32	48	32	36	32	41	52	49	73	62	25	29	15	22	6	8	39	22	5	5	17	3	7	7	51	17	19	27	37	45	Breast carcinoma
2	1	1	2	3	1	1	2	2	2	2	2	8	2500	2	1	6	1	1	33	14	33	49	33	54	53	60	76	73	26	32	16	33	3	15	40	45	6	6	28	4	8	8	27	18	30	28	48	46	Lung carcinoma
2	1	1	1	1	1	2	2	2	1	2	2	9	4000	1	0	6	2	2	34	19	34	38	34	43	54	51	72	64	27	33	17	24	6	13	41	7	4	4	19	2	9	9	32	19	21	29	39	47	Breast carcinoma
2	2	1	2	3	2	2	1	1	2	2	2	7	1800	2	1	4	1	1	35	15	35	45	35	50	55	57	74	70	28	36	18	30	7	12	42	8	6	6	25	4	2	2	28	20	27	22	45	40	Lung carcinoma
2	2	2	2	3	2	1	2	2	2	2	2	5	1500	4	4	5	1	1	36	21	36	47	36	52	56	59	81	72	29	38	19	32	4	11	43	9	5	5	27	3	3	3	34	21	29	23	47	41	Lung carcinoma
1	2	2	2	3	2	2	2	2	2	2	2	5	2600	3	2	10	1	1	37	66	37	46	37	51	57	58	70	71	30	41	20	31	7	10	44	10	2	2	26	2	4	4	69	22	28	24	46	42	Lung carcinoma
1	1	1	2	1	1	2	1	1	2	2	2	8	2400	2	1	5	2	2	38	21	38	45	38	50	58	57	71	70	31	42	21	30	4	11	45	11	1	10	25	14	5	5	24	23	27	25	45	43	Prostate carcinoma
1	1	1	2	3	1	2	1	1	1	2	2	11	3500	2	1	5	1	1	39	23	39	52	39	57	59	64	72	77	32	43	22	37	6	12	46	12	2	17	32	15	6	6	26	24	34	26	52	44	Lung carcinoma
1	1	1	1	3	1	1	2	2	2	2	2	10	3500	1	0	8	0	0	33	12	33	47	33	52	53	59	76	72	26	37	26	32	4	14	40	6	6	12	27	19	1	1	15	18	29	21	47	39	Lung carcinoma
1	2	1	1	3	1	1	2	2	2	1	2	3	6000	2	1	5	1	1	35	66	35	41	35	46	55	53	68	66	28	31	28	26	3	12	42	8	8	6	21	21	1	3	69	20	23	23	41	41	Hepatocellular carcinoma
1	1	1	1	1	1	2	1	1	2	2	2	4	5000	1	1	6	3	3	37	76	37	49	37	54	57	61	70	74	30	42	30	34	5	10	44	10	10	14	29	23	9	0	79	22	31	20	49	38	Prostate carcinoma
1	2	1	1	3	1	2	1	1	2	1	2	6	500	2	1	6	2	2	34	51	34	42	34	47	54	54	76	67	27	33	27	27	7	13	41	7	7	7	22	20	2	4	54	19	24	24	42	42	Hepatocellular carcinoma
1	1	1	1	1	1	2	2	2	1	1	2	36	1400	1	0	9	1	1	35	53	35	52	35	57	55	60	74	73	28	39	28	33	7	12	42	8	8	13	28	21	8	1	56	20	30	21	48	39	Thyroid carcinoma
1	2	1	1	3	1	1	2	2	2	1	2	4	1500	2	1	8	1	1	36	11	36	53	36	50	56	55	69	68	29	40	29	28	5	11	43	9	9	8	23	22	3	1	14	21	25	21	43	39	Hepatocellular carcinoma
1	2	1	2	1	2	2	2	2	1	1	2	24	2800	3	3	7	2	2	37	59	37	54	37	50	57	63	70	76	30	38	20	36	4	10	44	10	0	16	31	13	1	1	62	22	33	21	51	39	Thyroid carcinoma
2	2	1	2	1	2	1	2	2	2	1	1	53	5500	1	1	4	1	1	38	61	38	41	38	40	58	56	71	69	31	40	21	29	8	11	45	11	1	9	24	14	2	2	64	23	26	22	44	40	Thyroid carcinoma
2	2	1	1	1	2	2	2	2	1	1	2	26	2000	2	1	8	2	2	39	67	39	56	39	51	59	64	72	77	32	41	32	37	6	12	46	12	12	17	32	25	12	2	70	24	34	22	52	40	Thyroid carcinoma
1	1	1	1	1	1	2	1	1	2	1	2	33	2500	1	1	5	1	1	33	15	33	36	33	42	53	52	66	65	26	32	22	25	5	14	40	6	2	5	20	15	3	3	18	18	22	23	40	41	Thyroid carcinoma
1	2	1	1	2	1	2	2	2	2	2	1	14	1600	2	1	4	1	1	35	58	35	58	35	63	55	62	68	75	28	38	28	35	3	12	42	8	8	15	30	21	1	1	61	20	32	21	50	39	Colon and rectal carcinoma
1	1	2	1	2	1	2	2	2	1	2	2	23	3500	1	0	6	2	2	37	13	37	34	37	39	57	54	70	67	30	41	20	27	5	11	44	10	0	7	22	13	3	3	16	22	24	23	42	41	Colon and rectal carcinoma
2	2	1	1	3	1	1	2	2	1	2	2	14	2000	4	2	4	4	3	34	55	34	51	34	56	54	60	67	73	27	23	27	33	7	13	41	7	7	13	28	20	8	2	58	19	30	22	48	40	Bladder carcinoma
1	1	1	1	3	1	2	2	2	2	2	1	63	600	2	1	6	2	2	35	52	35	38	35	43	55	53	68	66	28	46	18	26	8	12	42	8	4	4	21	2	1	1	55	20	23	21	41	39	Bladder carcinoma
1	2	2	1	1	1	2	1	1	1	2	2	11	900	2	1	5	2	2	36	19	36	53	36	58	56	62	69	75	29	55	19	35	3	11	43	9	6	6	30	4	2	2	22	21	32	22	50	40	Prostate carcinoma
2	2	1	1	1	1	1	1	1	1	2	2	16	2300	4	2	8	2	2	37	30	37	40	37	45	57	55	70	68	30	48	20	28	5	10	44	10	0	8	23	13	3	3	33	22	25	23	43	41	Breast carcinoma
1	1	1	1	3	1	2	1	1	2	2	1	8	3300	2	1	9	1	1	38	21	38	55	38	60	58	62	71	75	31	55	21	35	7	4	45	11	1	15	30	14	4	4	24	23	32	24	50	42	Lung carcinoma
1	1	1	1	2	1	2	2	2	1	1	2	26	800	1	1	7	1	1	39	78	39	42	39	47	59	59	72	72	32	52	22	32	9	3	46	12	2	12	27	15	5	5	81	24	29	25	47	43	Renal-cell carcinoma
2	2	2	1	1	1	2	2	2	2	2	2	14	1100	2	0	5	0	0	33	61	33	61	33	66	53	60	66	73	26	53	16	33	3	14	40	6	5	5	28	3	6	6	64	18	30	26	48	44	Breast carcinoma
2	1	1	1	1	1	2	1	1	1	2	2	18	4500	4	2	6	2	2	35	62	35	27	35	32	55	50	68	63	28	43	18	23	5	12	42	8	2	2	18	3	7	7	65	20	20	27	38	45	Breast carcinoma
2	1	2	1	1	1	2	2	2	2	1	1	66	600	2	1	4	1	1	37	60	37	48	37	53	57	60	70	73	30	53	20	33	7	2	44	10	3	3	28	1	1	1	63	22	30	21	48	39	Breast carcinoma
2	2	2	2	1	1	1	2	2	2	1	2	6	2500	3	0	5	0	0	31	57	31	42	31	47	51	52	84	65	24	45	14	25	15	16	38	4	6	6	20	4	2	2	60	16	22	22	40	40	Breast carcinoma
1	2	1	2	2	1	2	2	2	2	1	2	17	600	3	3	6	4	3	32	55	32	46	32	51	52	58	76	71	25	51	15	31	14	15	39	5	5	5	26	3	3	3	58	17	28	23	46	41	renal sarcoma
1	1	1	2	2	1	2	2	1	2	1	2	21	3500	2	2	6	2	2	33	67	33	47	33	52	53	59	66	72	26	52	16	32	17	14	40	6	4	4	27	2	4	4	70	18	29	24	47	42	renal sarcoma
1	1	1	1	2	1	2	2	1	1	1	2	18	1400	1	1	6	1	1	34	67	34	39	34	44	54	52	67	65	27	45	17	25	18	13	41	7	5	5	20	3	5	5	70	19	22	25	40	43	renal sarcoma
1	2	1	1	2	1	2	2	2	2	1	2	26	3500	3	1	8	0	0	31	51	31	49	31	54	51	56	64	69	24	49	14	29	16	16	38	4	4	4	24	2	6	6	54	16	26	26	44	44	renal sarcoma
1	1	1	1	2	1	2	2	2	1	1	1	31	4000	4	2	7	1	1	46	69	46	59	46	64	66	65	79	78	39	58	29	38	15	1	53	19	9	18	33	22	13	1	72	31	35	21	53	39	renal sarcoma
1	2	1	1	2	1	2	2	2	1	1	2	30	1200	3	2	6	1	1	47	71	47	61	47	66	67	73	80	86	40	66	30	46	0	10	54	20	10	26	41	23	21	0	74	32	43	20	61	38	renal sarcoma
1	1	1	1	2	2	2	2	1	1	1	2	18	3100	4	3	10	0	0	48	72	48	61	48	66	68	66	81	79	41	59	31	39	1	9	55	21	11	19	34	24	14	1	75	33	36	21	54	39	renal sarcoma
1	2	1	2	2	2	2	2	2	1	1	2	15	1500	3	2	7	1	1	49	21	29	63	29	68	69	75	82	88	42	68	32	48	2	11	56	22	12	28	43	25	23	2	24	34	45	22	63	40	renal sarcoma
2	1	1	1	2	1	1	2	2	1	1	2	19	3200	4	3	5	1	1	41	21	21	55	21	60	61	59	74	72	34	52	24	32	1	16	48	14	4	12	27	17	3	3	24	26	29	23	47	41	renal sarcoma
1	2	1	2	2	1	1	2	2	2	1	1	11	1600	4	2	7	2	2	42	75	42	78	42	83	62	60	75	73	35	53	25	33	4	15	49	15	5	13	28	18	2	2	78	27	30	22	48	40	renal sarcoma
1	1	1	1	2	1	2	2	2	1	1	1	16	1000	3	1	7	0	0	43	71	43	78	43	83	63	70	76	83	36	63	26	43	2	14	50	16	6	23	38	19	1	1	74	28	40	21	58	39	renal sarcoma
1	2	2	1	3	1	2	2	2	1	1	2	24	2500	4	2	8	0	0	44	19	44	70	44	75	64	61	77	74	37	54	27	34	6	13	51	17	7	14	29	20	9	3	22	29	31	23	49	41	unknown
1	1	1	1	3	1	1	1	1	2	2	2	6	3300	4	2	7	2	2	45	31	45	80	45	85	65	62	78	75	38	55	28	35	4	12	52	18	8	15	30	21	10	2	34	30	32	22	50	40	Lung carcinoma
2	2	2	2	2	1	2	2	2	2	2	2	3	1300	4	2	5	5	4	46	37	46	51	46	56	66	73	79	86	39	66	29	46	7	12	53	19	9	26	41	22	21	1	40	31	43	21	61	39	Uterus carcinoma
2	1	1	1	1	1	2	1	1	1	2	2	10	3500	4	2	8	3	3	47	31	47	52	47	57	67	64	80	77	40	57	30	37	0	11	54	20	10	17	32	23	12	0	34	32	34	20	52	38	Breast carcinoma
1	1	1	1	2	1	1	2	2	1	2	2	6	4100	3	1	4	1	1	48	32	48	52	28	47	68	75	81	88	61	68	51	48	21	11	75	41	31	28	43	44	23	21	35	33	45	41	63	59	Colon and rectal carcinoma
2	2	1	1	3	1	1	1	1	1	2	2	3	2500	4	2	6	3	3	49	65	49	50	29	45	69	71	82	84	62	64	52	44	22	12	76	42	22	4	39	45	19	22	68	34	41	42	59	60	Lung carcinoma
1	2	1	1	2	1	2	2	1	1	1	1	15	600	3	2	7	0	0	41	71	41	53	21	48	61	65	74	78	54	38	44	38	14	4	68	34	14	8	33	37	13	14	74	26	35	34	53	52	renal sarcoma
1	2	2	2	3	1	2	2	2	2	2	2	7	2000	3	1	5	0	0	42	65	42	79	22	74	62	62	75	75	55	35	45	35	15	5	69	35	15	15	30	38	10	15	68	27	32	35	50	53	unknown
1	1	1	2	2	1	2	2	2	1	2	2	6	3800	4	2	5	2	2	43	63	43	56	23	51	63	68	76	81	56	41	46	41	16	6	70	36	16	21	36	39	16	16	66	28	38	36	56	54	Colon and rectal carcinoma
1	2	1	2	2	1	2	2	2	1	1	2	24	1350	3	1	7	2	2	44	62	44	76	24	71	64	63	77	76	57	36	47	36	17	7	71	37	17	16	31	40	11	17	65	29	33	37	51	55	Colon and rectal carcinoma
2	2	1	2	2	1	2	2	2	1	2	1	55	1600	4	2	8	1	1	45	73	45	52	25	47	65	64	78	77	58	37	48	37	18	8	72	38	18	17	32	41	12	18	76	30	34	38	52	56	Colon and rectal carcinoma
1	2	1	1	2	1	2	2	2	1	2	2	26	1800	3	1	9	0	0	46	74	46	70	26	65	66	71	79	84	59	44	49	44	11	9	73	39	29	4	39	42	19	19	77	31	41	39	59	57	Colon and rectal carcinoma
2	2	1	1	3	1	1	1	1	2	2	2	4	4100	3	2	8	2	2	47	36	47	61	27	56	67	73	80	86	60	46	50	46	20	10	74	40	20	26	41	43	21	20	39	32	43	40	61	58	Lung carcinoma
1	1	1	1	3	1	1	1	1	1	1	2	3	4100	3	2	4	5	5	48	75	48	62	28	57	68	66	81	79	61	39	51	39	21	11	75	41	21	19	34	44	14	21	78	33	36	41	54	59	Lung carcinoma
2	1	1	1	2	1	2	2	2	1	2	2	25	1800	4	2	9	1	1	49	32	49	56	39	40	69	68	82	81	62	41	52	41	22	12	76	42	12	21	36	45	16	22	35	34	38	42	56	60	Colon and rectal carcinoma
1	1	1	2	3	1	2	1	1	2	1	2	8	200	3	2	5	3	3	41	73	41	53	31	37	61	66	74	79	54	39	44	39	14	4	68	34	14	19	13	37	1	1	76	26	15	21	33	39	Lung carcinoma
1	2	1	2	3	2	1	1	1	2	1	2	6	1000	4	2	9	1	1	42	74	42	47	32	31	62	61	75	74	55	34	45	34	15	5	69	35	15	14	18	38	2	2	67	27	20	22	38	40	Lung carcinoma
1	1	1	1	3	2	2	1	1	1	2	2	5	2600	3	2	9	1	1	43	72	43	56	33	40	63	68	76	81	56	41	46	41	16	6	70	36	16	21	36	39	16	16	65	28	38	36	56	54	Lung carcinoma
2	2	1	1	2	1	2	2	1	2	1	2	6	700	4	3	7	3	3	41	71	41	52	31	37	61	66	74	79	54	39	44	39	14	4	68	34	24	19	34	37	14	14	64	26	36	34	54	52	Uterus carcinoma
2	2	2	1	3	1	2	1	1	1	2	2	5	1200	2	2	10	1	1	41	27	41	54	31	39	61	60	74	73	54	33	44	33	14	4	68	34	24	13	28	37	8	14	30	26	30	34	48	52	Lung carcinoma
2	2	1	1	1	1	2	1	1	2	1	2	3	1600	4	2	8	1	1	42	78	42	55	32	40	62	69	75	82	55	42	45	42	15	5	69	35	15	22	37	38	17	15	71	27	39	35	57	53	Breast carcinoma
1	2	2	1	3	1	2	1	1	1	1	2	9	2300	3	2	8	3	3	43	16	43	48	33	33	63	60	76	73	56	33	46	33	16	6	70	36	26	13	28	39	8	16	19	28	30	36	48	54	Lung carcinoma
1	2	1	1	3	1	2	1	1	2	1	2	12	1200	4	2	7	1	1	41	63	41	48	31	33	61	62	74	75	54	35	44	35	14	4	68	34	24	15	30	37	10	14	56	26	32	34	50	52	Lung carcinoma
2	1	1	1	3	1	2	1	1	1	1	2	7	1500	3	2	8	2	2	47	69	47	49	37	34	67	70	80	83	60	43	50	43	20	10	74	40	30	23	38	43	18	20	62	32	40	40	58	58	Lung carcinoma
2	2	1	2	1	1	2	2	2	2	1	2	51	800	2	2	4	6	7	46	71	46	48	36	33	66	64	79	77	59	37	49	37	19	9	73	39	19	17	32	42	12	19	64	31	34	39	52	57	Thyroid carcinoma
1	2	1	2	3	1	2	2	2	2	1	2	7	3500	4	2	10	1	1	47	73	47	49	37	34	67	73	80	86	60	46	50	46	11	10	74	40	20	26	41	43	21	20	66	32	43	40	61	58	unknown
1	1	1	2	3	1	2	2	1	1	2	2	5	5800	2	2	6	2	2	53	74	53	59	43	44	73	73	86	86	66	46	56	46	17	16	80	46	26	26	41	49	21	26	57	38	43	46	61	64	Lung carcinoma
2	1	1	2	3	1	2	2	1	1	1	2	6	1400	3	1	9	1	1	51	72	51	60	41	45	71	75	84	88	64	48	54	48	16	14	78	44	24	28	43	47	23	24	55	36	45	44	53	62	Lung carcinoma
1	1	1	2	2	1	1	2	2	2	2	2	7	1700	4	1	5	1	1	52	36	52	63	42	48	72	77	85	90	65	50	55	50	17	15	79	45	25	30	45	48	25	25	39	37	47	45	65	63	Colon and rectal carcinoma
1	2	1	1	2	1	2	2	1	2	1	2	12	1600	3	1	7	0	0	56	75	56	60	46	45	76	75	89	88	69	48	59	48	20	19	83	49	19	28	43	52	23	29	58	41	55	49	63	67	renal sarcoma
2	2	1	1	1	2	2	1	1	1	1	1	42	3600	4	1	7	1	1	57	78	57	59	47	44	77	74	90	87	70	47	60	47	21	20	84	50	25	27	42	53	22	30	61	42	44	50	52	68	Thyroid carcinoma
2	2	1	1	3	2	2	2	2	1	2	1	7	1800	3	1	3	5	6	50	79	50	63	40	48	70	77	83	90	63	50	53	50	23	13	77	43	20	30	45	46	25	23	62	35	47	43	55	61	unknown
1	1	1	1	3	2	2	2	2	2	2	1	5	2100	4	2	10	1	1	51	41	51	62	41	47	71	76	84	89	64	49	54	49	15	14	78	44	24	9	44	47	24	24	44	36	46	44	54	62	Lung carcinoma
1	1	1	2	3	2	2	2	2	1	2	1	4	2000	3	1	9	0	0	50	78	50	62	40	47	70	69	83	82	63	42	53	42	11	13	77	43	23	22	37	46	17	23	61	35	39	43	57	61	unknown
1	2	1	2	3	2	2	2	2	1	1	1	5	600	4	1	5	0	0	63	75	63	68	48	53	83	82	96	95	76	55	66	55	16	26	90	56	46	15	50	59	30	36	58	48	52	56	60	74	Hepatocellular carcinoma
1	2	1	1	3	1	2	1	1	2	1	1	6	400	4	1	8	0	0	62	39	62	74	47	49	82	87	95	94	75	60	65	60	19	25	89	55	45	10	55	58	35	35	42	47	57	55	65	73	Lung carcinoma
2	2	1	1	1	1	2	1	2	1	2	2	20	700	4	2	7	1	1	47	78	64	77	49	62	84	91	97	94	77	64	67	64	22	27	91	57	24	44	59	60	39	37	61	32	61	57	69	75	Breast carcinoma
2	1	1	1	1	1	1	2	2	2	2	2	3	2000	3	1	6	1	1	65	75	65	77	50	62	85	82	98	95	73	55	63	55	14	23	87	53	36	15	50	56	30	33	58	50	52	53	60	71	Breast carcinoma
2	2	1	1	1	1	2	2	2	2	2	2	12	6000	4	0	8	1	1	51	78	63	74	48	59	83	88	96	95	71	61	61	61	11	21	85	51	41	41	46	54	26	31	61	36	48	51	56	69	Breast carcinoma
2	2	1	1	2	1	2	2	1	2	2	2	7	6500	3	2	7	7	7	62	56	62	74	47	59	82	81	95	94	70	54	60	54	15	20	84	50	40	34	49	53	29	30	59	47	51	50	59	68	renal sarcoma
2	1	1	1	1	2	2	2	2	2	2	1	44	1900	2	1	9	1	1	66	72	66	69	61	54	86	83	99	96	74	61	64	61	15	24	88	54	44	41	56	57	36	34	55	51	58	54	66	72	Breast carcinoma
2	1	2	2	1	1	1	2	2	2	1	2	3	3200	2	1	10	1	1	51	71	67	79	62	64	87	94	90	96	75	72	65	62	28	25	89	55	45	42	57	58	37	35	54	36	59	55	67	73	Breast carcinoma
2	1	2	2	1	2	2	1	1	1	2	2	10	2100	3	0	7	0	0	68	59	68	72	63	57	88	86	91	99	76	64	66	54	21	26	90	56	46	34	49	59	29	36	52	53	51	56	59	74	Breast carcinoma
2	2	2	2	1	1	1	2	2	2	1	2	12	4500	4	4	6	4	3	68	78	68	73	63	58	88	94	93	97	76	72	66	62	11	26	90	56	46	42	57	59	37	36	61	53	59	61	67	79	Breast carcinoma
2	1	2	2	1	2	2	2	2	1	1	1	18	1600	3	2	8	1	1	63	43	63	76	58	61	83	90	96	93	71	68	61	58	11	21	85	51	41	38	53	54	33	31	46	48	55	51	63	69	Thyroid carcinoma
1	1	1	2	1	2	2	1	1	1	1	2	6	1000	4	1	9	1	1	62	73	62	74	57	59	82	79	95	92	70	57	60	57	30	20	84	50	30	37	52	53	32	30	56	47	54	50	62	68	Prostate carcinoma
1	2	1	2	1	1	1	2	2	2	1	2	8	2200	3	1	10	1	1	66	72	66	73	61	58	86	87	99	95	74	65	64	60	25	24	88	54	44	40	55	57	35	34	55	51	57	54	65	72	Prostate carcinoma
2	2	1	1	2	1	1	2	1	2	1	2	51	2300	2	1	9	1	1	67	71	67	75	62	60	87	90	94	96	75	68	65	58	19	25	89	55	45	38	53	58	33	35	54	52	55	55	63	73	renal sarcoma
1	2	2	1	2	1	2	2	2	2	1	2	8	900	1	1	10	1	1	45	75	68	77	63	62	88	91	93	94	76	69	66	59	15	26	90	56	46	39	54	59	34	36	58	30	56	56	64	74	renal sarcoma
1	2	2	1	2	1	2	2	1	2	1	2	15	3100	2	2	10	6	6	68	29	68	71	63	56	88	89	92	92	76	67	66	57	21	26	90	56	46	37	52	59	32	36	32	53	54	56	62	74	renal sarcoma
1	1	1	1	2	2	1	2	1	2	2	2	17	5500	4	2	9	3	3	33	85	63	68	58	53	83	82	96	95	71	60	61	55	15	21	85	51	41	35	50	54	30	31	68	18	52	51	60	69	renal sarcoma
1	2	1	1	2	2	2	2	1	2	1	2	12	2000	4	2	8	4	4	62	84	62	76	57	61	82	87	95	96	70	65	60	55	11	20	84	50	40	35	50	53	30	30	67	47	52	50	60	68	renal sarcoma
2	2	2	1	2	2	1	2	1	2	2	2	3	1100	2	1	8	1	1	66	85	66	78	61	63	86	92	99	95	74	70	64	60	25	24	88	54	44	40	55	57	35	34	68	51	57	54	65	72	renal sarcoma
2	1	2	1	2	1	2	2	2	2	2	2	3	2300	3	0	10	0	0	29	81	67	79	62	64	87	85	90	98	75	63	65	53	28	25	89	55	45	33	48	58	28	35	64	14	50	55	58	73	renal sarcoma
2	2	1	1	2	1	2	1	1	1	1	2	8	4000	4	2	6	1	1	61	52	61	74	56	59	81	88	94	91	69	66	59	56	21	19	83	49	39	36	51	52	31	29	55	46	53	49	61	67	Uterus carcinoma
2	1	2	1	2	1	2	2	1	1	1	2	41	1350	3	4	8	3	2	62	55	62	75	57	60	82	79	95	92	70	57	60	55	21	20	84	50	40	35	50	53	30	30	58	47	52	50	60	68	Uterus carcinoma
2	2	1	2	2	1	2	2	2	2	2	2	8	1700	2	1	9	1	1	63	41	63	75	58	60	83	89	96	90	71	67	61	57	24	21	85	51	41	37	52	54	32	31	44	48	54	51	62	69	Colon and rectal carcinoma
1	2	2	2	2	1	1	1	1	2	1	2	6	1000	3	2	7	1	1	61	67	61	73	56	59	81	79	94	92	69	57	59	57	23	19	83	49	39	37	52	52	32	29	60	46	54	49	62	67	Colon and rectal carcinoma
2	1	2	2	2	1	2	2	2	1	2	1	29	4100	3	1	10	0	0	63	69	63	68	58	54	83	92	96	95	71	80	61	59	24	21	85	51	41	39	54	54	34	31	62	48	56	51	64	69	Colon and rectal carcinoma
1	2	1	1	2	1	2	1	1	2	2	1	25	5000	4	2	6	2	2	61	59	61	71	56	57	81	91	94	99	69	75	59	53	25	19	83	49	39	33	48	52	28	29	62	46	50	49	58	67	Colon and rectal carcinoma
1	2	2	1	2	2	2	1	1	1	1	2	10	1600	3	1	6	1	1	60	64	60	72	55	58	80	93	93	93	68	76	58	48	23	18	82	48	38	28	43	51	23	28	67	45	45	48	63	66	Colon and rectal carcinoma
1	2	2	1	2	2	2	1	1	1	1	2	7	200	2	0	9	1	1	73	68	73	78	68	64	93	91	96	94	81	85	71	60	33	31	95	61	51	40	55	64	35	41	61	58	57	61	55	69	Colon and rectal carcinoma
1	2	1	1	3	2	2	1	1	2	2	2	3	1000	3	2	7	1	1	74	59	74	85	69	71	94	94	93	97	82	85	72	58	35	32	96	62	52	38	53	65	33	42	62	59	55	62	63	70	Hepatocellular carcinoma
1	2	2	1	3	2	2	2	2	1	1	2	5	2100	4	2	6	1	1	72	58	72	83	67	69	92	91	93	94	80	81	70	67	35	30	94	60	50	47	62	63	42	40	61	57	64	60	62	68	Hepatocellular carcinoma
2	2	1	1	3	2	2	2	1	1	1	2	9	700	2	1	8	1	1	71	63	71	83	66	69	91	97	94	99	79	85	69	60	34	29	93	59	49	40	55	62	35	39	66	56	57	59	55	77	Hepatocellular carcinoma
1	2	1	1	3	2	2	1	1	2	1	2	33	700	3	3	7	2	2	75	81	75	87	70	73	95	95	92	98	83	83	73	66	36	33	97	63	53	46	61	66	41	43	64	60	63	63	61	81	Lung carcinoma
2	2	1	1	1	2	2	1	1	2	2	2	5	2100	2	1	7	3	3	78	56	78	88	73	74	98	98	91	99	76	84	66	58	30	26	90	56	40	38	53	59	33	36	59	63	55	56	73	74	Thyroid carcinoma
1	2	1	1	3	1	2	2	1	2	1	2	18	2300	2	1	8	4	3	73	45	73	83	68	69	93	93	95	96	71	81	61	55	24	21	85	51	41	35	50	54	30	31	48	58	52	51	70	69	Lung carcinoma
1	1	1	1	3	1	2	2	1	2	2	1	59	2100	3	0	9	1	1	74	84	74	87	69	73	94	94	94	97	72	82	62	54	25	22	86	52	42	34	49	55	29	32	67	59	51	52	69	70	Lung carcinoma
2	2	2	1	3	1	1	2	1	2	2	2	4	2000	3	2	8	0	0	72	52	72	84	67	70	92	92	95	95	70	88	60	55	24	20	84	50	40	35	50	53	30	30	55	57	52	50	70	68	Bladder carcinoma
1	2	1	2	1	1	1	1	1	2	2	1	85	1300	2	1	7	1	1	71	85	71	82	66	68	91	96	93	99	69	74	59	51	21	19	83	49	39	31	46	52	26	29	68	56	48	49	66	67	Thyroid carcinoma
2	2	1	1	3	1	2	2	1	1	2	2	18	4000	2	1	8	3	3	75	81	75	87	70	73	95	95	95	98	73	80	63	55	26	23	87	53	43	35	50	56	30	33	64	60	52	53	70	71	Lung carcinoma
2	1	1	1	1	2	2	2	2	2	2	2	8	5800	3	0	10	1	1	74	91	74	87	69	73	94	91	93	94	72	79	62	57	32	22	86	52	42	37	52	55	32	32	74	59	54	52	72	70	Breast carcinoma
2	1	1	1	3	2	2	2	2	1	2	2	9	1900	4	4	5	1	1	72	51	72	87	67	73	92	89	92	92	70	77	60	52	30	20	84	50	40	32	47	53	27	30	54	57	49	50	67	68	Lung carcinoma
2	2	1	1	3	2	2	2	1	2	1	2	7	700	3	2	9	1	1	71	85	71	83	66	69	91	97	94	90	69	75	59	47	29	19	83	49	29	27	42	52	22	29	68	56	44	49	62	67	Lung carcinoma
2	2	2	1	1	2	1	2	2	2	2	2	5	2500	4	1	6	1	1	70	94	70	72	65	58	90	88	93	91	68	76	58	50	28	18	82	48	38	30	45	51	25	28	77	55	47	48	65	66	Breast carcinoma
1	2	2	1	3	2	2	2	2	2	2	2	5	4100	3	1	5	0	0	81	62	81	86	76	72	91	90	94	93	79	80	69	61	39	29	93	59	42	41	56	62	36	39	55	66	58	59	76	77	Lung carcinoma
1	1	1	1	3	1	2	2	1	2	2	2	8	2800	2	1	6	0	0	84	91	84	88	79	74	94	99	95	92	82	87	72	60	42	32	96	62	43	40	55	65	35	42	74	69	57	62	75	80	Hepatocellular carcinoma
